# Supplementary material for: Degradable Plasma-Polymerized Poly(Ethylene Glycol)-Like Coating as a Matrix for Food-Packaging Applications
Source: Nanomaterials (Basel). 2023 Oct 16;13(20):2774. doi: 10.3390/nano13202774 (PMC10609115; doi:10.3390/nano13202774)
Supplement: Supplementary file 1 [file nanomaterials-13-02774-s001.zip]

Archive with 1 entries (1 files):
- nanomaterials-2607014-supplementary.pdf
